# Supplementary material for: The Bright Side of the Tiger: Autofluorescence Patterns in Aedes albopictus (Diptera, Culicidae) Male and Female Mosquitoes
Source: Molecules. 2022 Jan 21;27(3):713. doi: 10.3390/molecules27030713 (PMC8839535; doi:10.3390/molecules27030713)
Supplement: Supplementary file 1 [file molecules-27-00713-s001.zip]

Archive with 1 entries (1 files):
- Supplementary material_correct.pdf
